# Supplementary material for: Structural and functional brain asymmetries in the early phases of life: a scoping review
Source: Brain Struct Funct. 2021 Mar 18;227(2):479–96. doi: 10.1007/s00429-021-02256-1 (PMC8843922; doi:10.1007/s00429-021-02256-1)
Supplement: Supplementary file 1 — Supplementary file1 (BIB 1 kb) [file 429_2021_2256_MOESM1_ESM.bib]

@article{Erberich2006,
abstract = {Since the onset and early postnatal development of hemispheric lateralization in the human brain are unknown, we studied cortical activation induced by passive extension and flexion of the hand in neonates using functional magnetic resonance imaging (fMRI). In contrast to that seen in older age groups, somatosensory areas in the pre- and postcentral gyri of the neonate showed no significant hemispheric lateralization at term. Instead, our findings from independent left- and right-hand experiments suggest the presence of an emerging trend of contralateral lateralization of the somatosensory system at around term. {\textcopyright} 2005 Elsevier Inc. All rights reserved.},
annote = {Cited By :73

Export Date: 7 September 2020},
author = {Erberich, Stephan G. and Panigrahy, Ashok and Friedlich, Philippe and Seri, Istvan and Nelson, Marvin D. and Gilles, Floyd},
doi = {10.1016/j.neuroimage.2005.07.024},
issn = {10538119},
journal = {NeuroImage},
number = {1},
pages = {155--161},
pmid = {16112875},
title = {{Somatosensory lateralization in the newborn brain}},
url = {https://www.scopus.com/inward/record.uri?eid=2-s2.0-29244474890{\&}doi=10.1016{\%}2Fj.neuroimage.2005.07.024{\&}partnerID=40{\&}md5=5b83854773f9c3fbd928b3dd6f14921b},
volume = {29},
year = {2006}
}
